# Supplementary material for: Design, Synthesis, and Biological Evaluation of Novel Urea-Containing Carnosic Acid Derivatives with Anticancer Activity
Source: Int J Mol Sci. 2024 Dec 12;25(24):13332. doi: 10.3390/ijms252413332 (PMC11728001; doi:10.3390/ijms252413332)
Supplement: Supplementary file 1 [file ijms-25-13332-s001.zip]

Archive with 1 entries (1 files):
- ijms-3270314-supplementary.pdf
